# Supplementary material for: Genomic Characterization and Expression Analysis of Basic Helix-Loop-Helix (bHLH) Family Genes in Traditional Chinese Herb Dendrobium officinale
Source: Plants (Basel). 2020 Aug 17;9(8):1044. doi: 10.3390/plants9081044 (PMC7463459; doi:10.3390/plants9081044)
Supplement: Supplementary file 1 [file plants-09-01044-s001.zip]

Archive with 7 entries (6 files):
- Supplementary files/Figure S1.jpg
- Supplementary files/Figure S2.jpg
- Supplementary files/Table S1.xlsx
- Supplementary files/Table S2.xlsx
- Supplementary files/Table S3.xlsx
- Supplementary files/Table S4.xlsx
- Supplementary files/
