# Supplementary material for: Genomic Characterization and Expression Analysis of Basic Helix-Loop-Helix (bHLH) Family Genes in Traditional Chinese Herb Dendrobium officinale
Source: Plants (Basel). 2020 Aug 17;9(8):1044. doi: 10.3390/plants9081044 (PMC7463459; doi:10.3390/plants9081044)
Supplement: Supplementary file 1 [file plants-09-01044-s001.zip › Supplementary files/Table S1.xlsx]

## Sheet: Sheet1
Table S2 The additional information on 98 DobHLH genes in D. officinale
The information here includes the gene name,CDS length, genomic DNA length, scaffold, intron numbers,
protein length, theoretical isoelectric points (PI), molecular weight (MW, kDa), predicted subcellular localization,.
Gene name	CDS length (bp)	Genomic DNA length (bp)	Scaffold	Intron numbers	Protein length (AA)	MW (kDa)	PI	Subcellular Localization
DobHLH1	876	2768	1116	2	291	33.09	5.94	nuclear
DobHLH2	975	3656	262	2	324	36.51	9	nuclear
DobHLH3	939	2660	13026	2	312	35.17	6.52	cytoplasmic
DobHLH4	852	951	817	1	283	32.39	6.88	nuclear
DobHLH5	960	3832	390	2	319	35.36	6.44	nuclear
DobHLH6	1146	6282	1061	3	381	41.66	4.62	nuclear
DobHLH7	807	1740	1417	2	268	29.8	7.24	cytoplasmic
DobHLH8	582	3896	908	2	193	21.45	8.76	nuclear
DobHLH9	708	5681	156	2	235	25.98	9.78	nuclear
DobHLH10	1095	2917	636	3	364	39.45	7.5	nuclear
DobHLH11	987	2586	55	3	328	35.77	7.57	nuclear
DobHLH12	1002	4526	1483	3	333	37.07	5.58	nuclear
DobHLH13	459	2762	1067	2	152	17.38	9.97	nuclear
DobHLH14	702	7796	482	4	233	25.63	7.37	nuclear
DobHLH15	642	16821	1381	4	213	24.48	5.28	nuclear
DobHLH16	777	9448	716	4	258	29.138	7.34	cytoplasmic
DobHLH17	672	2689	209899	3	223	24.44	6.63	nuclear
DobHLH18	1320	4253	235663	4	439	49.29	5.33	nuclear
DobHLH19	1533	5004	670	7	510	57.49	7.43	nuclear
DobHLH20	765	1523	1684	2	254	27.4	10.06	nuclear
DobHLH21	732	2857	659	2	243	27.33	4.77	nuclear
DobHLH21	1962	16267	917	7	653	74.17	4.91	nuclear
DobHLH23	1935	11076	542	7	644	73.82	5.3	nuclear
DobHLH24	1989	5982	1481	8	662	74.54	5.55	nuclear
DobHLH25	1677	9897	1117	0	558	61.58	7.43	nuclear
DobHLH26	1500	2019	621	0	499	55.24	6.11	cytoplasmic
DobHLH27	1269	1982	793	0	422	45.8	6.38	cytoplasmic
DobHLH28	1260	1525	264	0	419	45.78	6.28	nuclear
DobHLH29	1146	1306	963	0	381	42.3	7.36	nuclear
DobHLH30	1389	1737	629	0	462	51.22	4.96	nuclear
DobHLH31	1956	2285	390	0	651	72.05	5.01	nuclear
DobHLH32	1911	2345	963	0	636	69.41	5.9	nuclear
DobHLH33	1971	2456	1394	0	656	72	6.27	nuclear
DobHLH34	759	2726	685	4	252	28.22	4.67	nuclear
DobHLH35	879	2068	156	3	292	32.4	4.49	nuclear
DobHLH36	1596	3324	1507	3	531	56.54	4.75	nuclear
DobHLH37	771	5308	615	1	256	28.08	10.38	nuclear
DobHLH38	591	770	1483	1	196	20.73	9.08	mitochondrial
DobHLH39	750	3151	1305	1	249	26.97	7.85	nuclear
DobHLH40	978	3534	370	1	325	35.27	4.83	nuclear
DobHLH41	1047	9217	1608	7	348	38.68	6.38	nuclear
DobHLH42	1503	24294	536	11	513	56.63	6.89	nuclear
DobHLH43	858	25672	51	9	285	32.04	5.97	nuclear
DobHLH44	1026	4259	4309	6	341	38.05	7.32	nuclear
DobHLH45	1104	5511	651	6	367	39.85	6.17	nuclear
DobHLH46	1032	11280	1013	6	343	38.43	6.16	nuclear
DobHLH47	411	638	75434	3	136	15.37	8.71	nuclear
DobHLH48	1068	3878	716	6	355	39.62	6.29	nuclear
DobHLH49	927	3397	1061	6	308	34.46	4.62	nuclear
DobHLH50	1107	18380	601	6	368	41.26	5.72	nuclear
DobHLH51	969	2242	43	7	322	35.32	7.56	nuclear
DobHLH52	1188	4582	1061	4	395	42.8	7.14	nuclear
DobHLH53	936	25260	156	7	311	34.21	6.61	nuclear
DobHLH54	1977	4094	144855	6	658	71.44	6.75	nuclear
DobHLH55	1197	3222	358	5	398	43.45	8.13	nuclear
DobHLH56	1086	2631	1263	5	361	40.25	7.79	nuclear
DobHLH57	1044	8369	676	5	347	37.39	6.1	nuclear
DobHLH58	1134	16289	923	5	377	39.79	6.72	nuclear
DobHLH59	1515	26581	1226	7	504	54.29	5.69	nuclear
DobHLH60	963	7167	827	6	320	34.35	6.17	nuclear
DobHLH61	1239	2022	1414	6	412	43.4	4.96	nuclear
DobHLH62	1380	4056	1038	6	459	47.03	6.42	nuclear
DobHLH63	1239	2649	133	7	412	45.03	5.87	nuclear
DobHLH64	1602	13603	733	10	533	58.8	8.45	nuclear
DobHLH65	1089	2511	506	7	362	39.86	8.9	nuclear
DobHLH66	1365	2688	338	6	454	49.15	6.71	nuclear
DobHLH67	996	3475	490	6	331	36.56	5.53	nuclear
DobHLH68	1449	6733	1608	6	482	53.02	6.53	nuclear
DobHLH69	1263	5154	98264	6	420	46.74	8.46	nuclear
DobHLH70	966	2831	81	6	321	36.38	6.26	nuclear
DobHLH71	792	1439	621	6	263	29.73	5.74	nuclear
DobHLH72	855	3465	853	6	284	32.24	6.24	nuclear
DobHLH73	786	11280	1557	5	261	28.77	6.52	nuclear
DobHLH74	819	17548	370	5	272	29.29	5.53	nuclear
DobHLH75	1149	7406	185	5	382	41.07	6.26	nuclear
DobHLH76	636	3940	166804	5	211	23.85	5.02	nuclear
DobHLH77	642	1095	53	0	213	23.15	8.47	nuclear
DobHLH78	474	496	249	0	157	17.33	10.78	nuclear
DobHLH79	588	751	149601	0	195	21.68	10.02	nuclear
DobHLH80	1098	2347	365	1	365	41.07	6.32	nuclear
DobHLH81	915	1389	36778	0	304	34.52	6.51	nuclear
DobHLH82	543	543	1553	0	180	19.84	9.7	nuclear
DobHLH83	1071	1740	483	4	356	39.9	5.04	nuclear
DobHLH84	828	1127	268049	4	275	30.88	4.41	nuclear
DobHLH85	933	1288	1228	4	310	34.76	4.45	nuclear
DobHLH86	885	2313	514	4	294	33.42	6.35	nuclear
DobHLH87	918	1136	19754	0	305	34.11	9.08	nuclear
DobHLH88	537	537	86555	0	178	19.73	4.48	nuclear
DobHLH89	402	1139	1449	0	133	14.86	7.91	nuclear
DobHLH90	519	945	672	1	172	19.14	5.33	nuclear
DobHLH91	828	2579	621	2	275	30.59	8.58	nuclear
DobHLH92	291	873	1687	1	96	11.07	9.4	mitochondrial
DobHLH93	291	1332	1226	1	96	10.9	8.54	mitochondrial
DobHLH94	270	964	185271	1	89	10.11	9.36	nuclear
DobHLH95	258	1105	898	1	85	9.53	8.52	nuclear
DobHLH96	258	653	1056	1	85	9.86	8.52	nuclear
DobHLH97	543	1203	587	2	180	19.97	9.42	mitochondrial
DobHLH98	525	2234	1248	2	174	19.86	8.84	nuclear
