# Supplementary material for: Genomic Characterization and Expression Analysis of Basic Helix-Loop-Helix (bHLH) Family Genes in Traditional Chinese Herb Dendrobium officinale
Source: Plants (Basel). 2020 Aug 17;9(8):1044. doi: 10.3390/plants9081044 (PMC7463459; doi:10.3390/plants9081044)
Supplement: Supplementary file 1 [file plants-09-01044-s001.zip › Supplementary files/Table S2.xlsx]

## Sheet: Sheet1
Table S2. The consensus amino acids of bHLH domains in different species.
Atchley et al. 1999 [23]			Toledo-Ortiz et al. 2003 [22[		Sun et al. 2015 [27]		this study
	site	AA frequency	site	AA frequency in Arabidopsis		AA frequency in tomato	site	AA frequency in D. officinale
Basic	1	R (61%), K (27%)	1	R (24%), K (22%)	1	K(28%), R(25%), N(11%)	1	K(9%), R(28%)
	2	R (77%), K (16%)	2	R (35%)	2	R(32%), K(11%)	2	R (26%)
	9	E (93%)	13	E (76%), A (10%)	13	E(75%), A(11%)	13	E(67%), A(10%)
	10	R (81%), K (14%)	14	R (74%), K (14%)	14	R(76%), K(18%)	14	R(67%), K(16%)
	12	R (91%)	16	R (91%)	16	R(94%)	16	R(89%)
Helix	16	I (35%), L (33%), V (23%)	20	I (52%), L (27%), M (12%)	20	I(53%), L(28%), M(17%)	20	I(48%), L(32%), M(14%)
	17	N (74%)	21	N (51%), S (19%)	21	N(45%), S(26%)	21	N(50%), S(28%)
	20	F (72%), L (14%), I (9%)	24	F (26%), L (26%), M (20%), I (14%)	24	L(28%), F(26%), M(19%), I(16%)	24	L(23%), F(26%), M(21%), I(14%)
	23	L (98%)	27	L (100%)	27	L(99%)	27	L(96%)
	24	R (44%), K (35%)	28	Q (42%), R (35%)	28	Q(41%), R(37%)	28	Q(44%), R(34%)
Loop	47	K (58%), R (24%)	39	K (66%)	36	K(68%)	36	K(52%)
Helix	50	K (93%)	42	K (45%), T (13%)	47	K(45%), T(21%)	41	K(49%), T(18%)
	53	I (74%), T (15%), V(7%)	45	M (33%), I (27%), V (16%), L (14%)	50	M(33%), I(28%), V(15%), L(14%)	44	M(33%), I(24%), V(16%), L(15%)
	54	L (98%)	46	L (76%), V (14%)	51	L(78%), I(11%)	45	L(78%), I(7%), V(5%)
	57	A (76%)	49	A (60%), I (16%), V (12%)	54	A(60%), I(18%), V(11%), T(10%)	48	A(52%), I(18%), V(9%), T(10%)
	58	I (31%), V (27%), T (23%)	50	I (63%), V (22%)	55	I(60%), V(25%)	49	I(59%), V(16%)
	60	Y (77%)	52	Y (78%)	57	Y(74%), H(13%)	51	Y(69%), H(6%)
	61	I (69%), L (16%), V (8%)	53	I (40%), V (33%), L (13%)	58	I(43%), V(38%), L(13%)	52	I(33%), V(41%), L(15%)
	64	L (80%), M (7%)	56	L (93%)	61	L(97%)	55	L(91%)
