# Supplementary material for: Genomic Characterization and Expression Analysis of Basic Helix-Loop-Helix (bHLH) Family Genes in Traditional Chinese Herb Dendrobium officinale
Source: Plants (Basel). 2020 Aug 17;9(8):1044. doi: 10.3390/plants9081044 (PMC7463459; doi:10.3390/plants9081044)
Supplement: Supplementary file 1 [file plants-09-01044-s001.zip › Supplementary files/Table S3.xlsx]

## Sheet: Sheet1
	CGTCA-motif	TGACG-motif	ABRE	ERE	TGA-element	P-box	GARE-motif	TCA-element	ARE	CAT-box	circadian	O2-Site	HD-Zip 1	GCN4_motif	G-box	TC-rich repeats	WUN-motif	LTR	MBS
DobHLH1	2	2	2				1		1		1		1		2	1	2
DobHLH2	3	3	4	3			1		1						3		1	1
DobHLH3	2	2	3	2					4						2				2
DobHLH4	1	1		6					1			2				1	3	1
DobHLH5			2	3					1						4		1	2	1
DobHLH6	3	3	1	2						2					1		2	1	2
DobHLH7	3	3		2				1			1	1				1
DobHLH8	3	3	6	3	1	1			1			1		1	7	1	1
DobHLH9				4				1	1		1	1
DobHLH10	1	1		1				1		1				1			1
DobHLH11			3				1		2						4	1
DobHLH12	3	3	2	3				1	1	1					2	1	1	2
DobHLH13	2	2	5	1	1							1			4			3	1
DobHLH14	1	1	3	3		1	1		1		1				3		1		1
DobHLH15	4	4	2	2	2			1	1						2				1
DobHLH16	1	1	2	4	1						1				1			1
DobHLH17	1	1	8	8				1						1	5
DobHLH18	1	1		2					1			2				1	1	2	2
DobHLH19	4	4		4	1				5	2			3						1
DobHLH20	4	4	9												9		3
DobHLH21	4	4				1	1				1	1						1
DobHLH22				1	2		1				2				1	1			2
DobHLH23	2	2	1			2			2	1					1
DobHLH24	9	9	4											1	4				2
DobHLH25			6	2				1	2						5				1
DobHLH26			5	1			1					2			6
DobHLH27	1	1	1	1	1				1	1		1					2	1	1
DobHLH28			2	1	1	1	1		8			2	1		3	1	1	1
DobHLH29	2	2	5	3			2		1	1	1				5	1	1
DobHLH30			1	3					4			1			1		1	1
DobHLH31				2		1			1									2
DobHLH32	4	4	3	3					1						2
DobHLH33	1	1	2	6				1							2	1
DobHLH34			7	2		1			1						7	3		1	1
DobHLH35	2	2		7	1				2	1
DobHLH36	3	3	2	2					3				1		3	1	1
DobHLH37	2	2	2	1		2			1			2	1	1	1			1
DobHLH38	1	1	2	2	1			1	2	1					3		1	1
DobHLH39			1	1											2	1	1
DobHLH40	4	4	1					1	2						1	1	1		2
DobHLH41	4	4	2	3	1				1			1		1	4		2		1
DobHLH42	2	2		2			1	1	2			1		1		1	1
DobHLH43	5	5	2						5	2					2	1	2	1
DobHLH44	4	4	7	4				2	3		1	2		1	4	1		2	2
DobHLH45			3	1				1	2			1	1		2
DobHLH46					1				5	2					1				2
DobHLH47	1	1		1					1	1					1			2
DobHLH48				3	3		1	1				1				1	1		1
DobHLH49	6	6		3	1		1		1	2	1								1
DobHLH50			1	2		1		1	3						2		2	1	1
DobHLH51			2	1	2		1		5	1	1				3	1
DobHLH52			2	3					1			1			2		1
DobHLH53	2	2			2				1	1					1				3
DobHLH54	3	3	2					1			1				3				1
DobHLH55	2	2	1	2								1			1	1	1	1	1
DobHLH56	1	1	2						1	2		1			3	2
DobHLH57			3	1											4	1	2	1
DobHLH58	3	3	2	3		1									4		1	1	1
DobHLH59	3	3	2	1	1			2	1	1	1	1			2		3	1
DobHLH60			6	6				1	2	1		2		1	8
DobHLH61	1	1							2	4							3		2
DobHLH62	1	1				1			1	1	1	1				1	2		2
DobHLH63			2	3		1		1	2						3	2	1		1
DobHLH64	3	3	2					1	2	2		2		2	2			2	1
DobHLH65	1	1	2	1					2			1			3		1
DobHLH66			1	2	1		1		1	1			1		1	1		1
DobHLH67	1	1		2					2	1	1					1			2
DobHLH68	1	1	1	1		1		1	3					1	1		2		1
DobHLH69				2			2	1	7		1	1						1	1
DobHLH70	1	1		4	1			2	1	1					1			2
DobHLH71	3	3	1	2				1							1	1			3
DobHLH72			8	1	1			1					2		9	1	1	1
DobHLH73				4				1		1		1				2
DobHLH74	3	3	3	3			1					3		1	3	2	1
DobHLH75				1					2			1		2		1	1
DobHLH76	1	1		2					2	1							1
DobHLH77	3	3	3	1	2				2	1	1					1	3	2
DobHLH78	4	4	3	2						1					1			1	1
DobHLH79			5	1											7	1	1	1
DobHLH80	1	1			1				2		1								2
DobHLH81	1	1						1	4						1	1		1	1
DobHLH82			2	3	1					2		1		3	2	2	1		2
DobHLH83	2	2		2	1	1			1	1		1				1	1	1
DobHLH84			1	1	1	1			1		2				1	1			1
DobHLH85	2	2		3					1			1				2	2		1
DobHLH86	1	1	2	1	1						1	1		1	3	1		1	1
DobHLH87	3	3	8	3					4	1				1	8	2	1
DobHLH88	1	1	3	1			1								3			2	1
DobHLH89			3	1				1	3			4			4	2
DobHLH90	9	9	2					1	1	1				1	4			2
DobHLH91			1				1	1				1			2	3	2
DobHLH92	6	6	1						3			2			1				2
DobHLH93				5					3							1
DobHLH94	3	3	1	4					3	1						1	2	2
DobHLH95	3	3	3	1					4	1		1			3		1
DobHLH96			1	2					3						1		1
DobHLH97	1	1	3	1	2	1						1			4	1	1
DobHLH98			5	1				1							6	1	2	3	1
total	166	166	201	188	35	18	20	34	148	45	22	52	11	21	218	59	73	55	60
