# Supplementary material for: Genomic Characterization and Expression Analysis of Basic Helix-Loop-Helix (bHLH) Family Genes in Traditional Chinese Herb Dendrobium officinale
Source: Plants (Basel). 2020 Aug 17;9(8):1044. doi: 10.3390/plants9081044 (PMC7463459; doi:10.3390/plants9081044)
Supplement: Supplementary file 1 [file plants-09-01044-s001.zip › Supplementary files/Table S4.xlsx]

## Sheet: Sheet1
Table S4. The primer sequences used in the study.
Genes	Sequences (5'-3')
DobHLH17 F	GGGGACAAGTTTGTACAAAAAAGCAGGCTGCATGGTATCAGAAGCTTGCCCGTCTATGGG
DobHLH17 R	GGGGACCACTTTGTACAAGAAAGCTGGGTCTTAAGCTTTATCCACTCCCTCCTGCCAGC
DobHLH25 F	GGGGACAAGTTTGTACAAAAAAGCAGGCTGCATGAAAAAGGATATTGTCAGAAGGGCC
DobHLH25 R	GGGGACCACTTTGTACAAGAAAGCTGGGTCTCAAGATGAGCTCATTTGTTGAGAAATTG
DobHLH26 F	GGGGACAAGTTTGTACAAAAAAGCAGGCTGCATGGGAACTTGCGGTCTCGACGGAGG
DobHLH26 R	GGGGACCACTTTGTACAAGAAAGCTGGGTCTTACTGTCCAGGAAGATTCATTTGGC
DobHLH30 F	GGGGACAAGTTTGTACAAAAAAGCAGGCTGCATGATCGTCTTGCCCGAAGACATGGCC
DobHLH30 R	GGGGACCACTTTGTACAAGAAAGCTGGGTCCTACGAAAATTGCTGAAAGCAGTCGCC
DobHLH32 F	GGGGACAAGTTTGTACAAAAAAGCAGGCTGCATGAATCTGTGGACCGACGACAACGCCTC
DobHLH32 R	GGGGACCACTTTGTACAAGAAAGCTGGGTCCTAACGGCGGGAAGGTTCGGAAAGGCGGG
DobHLH36 F	GGGGACAAGTTTGTACAAAAAAGCAGGCTGCATGCTGTCGAGGCTTAGTGGCGCGGTTTG
DobHLH36 R	GGGGACCACTTTGTACAAGAAAGCTGGGTCTCACAGTGCATTTTGGAAGCCTGCAGAATG
DobHLH48 F	GGGGACAAGTTTGTACAAAAAAGCAGGCTGCATGGCTGATGAGTTCCATGGTCTTAGTG
DobHLH48 R	GGGGACCACTTTGTACAAGAAAGCTGGGTCCTATATATAATTGATCATATCAAACGC
DobHLH55 F	GGGGACAAGTTTGTACAAAAAAGCAGGCTGCATGTACGGATCTCCATCGGCGGCGACGAC
DobHLH55 R	GGGGACCACTTTGTACAAGAAAGCTGGGTCTCAGCTTGCCTGATTCTGGTAGGGTTTCTG
DobHLH56 F	GGGGACAAGTTTGTACAAAAAAGCAGGCTGCATGTACGGATCTCCATCGGCGGCGGCAAC
DobHLH56 R	GGGGACCACTTTGTACAAGAAAGCTGGGTCTTAGCTTGTCGGGTTCTGATAAGTCTTCTG
DobHLH60 F	GGGGACAAGTTTGTACAAAAAAGCAGGCTGCATGGCGAACCCACCTCAGCCCCCGCCTG
DobHLH60 R	GGGGACCACTTTGTACAAGAAAGCTGGGTCCTACGACGGCGGTGTGTTAGGTTCGTTC
DobHLH70 F	GGGGACAAGTTTGTACAAAAAAGCAGGCTGCATGCAAGAGATTTTGCAGTGTCTCAACCC
DobHLH70 R	GGGGACCACTTTGTACAAGAAAGCTGGGTCTCACATCTCCATCTTCAAATTGTATGGTG
DobHLH3 F-qRT-PCR	CAGCCACTGGGAGATAGCTG
DobHLH3 R-qRT-PCR	GCTCGACGCCTCTTCTTTCT
DobHLH10 F-qRT-PCR	CACCGACATCTCTTCCTCCG
DobHLH10 R-qRT-PCR	TGTCAAGAGAGGAAGCTGCG
DobHLH11 F-qRT-PCR	AGCTCCCTGGACCATCTCTT
DobHLH11 R-qRT-PCR	CTGGGTTGCCGAATGAGAGT
DobHLH11 F-qRT-PCR	AGCTCCCTGGACCATCTCTT
DobHLH11 R-qRT-PCR	CTGGGTTGCCGAATGAGAGT
DobHLH13 F-qRT-PCR	CGGCTGAAGGCAGAGAAAGA
DobHLH13 R-qRT-PCR	GAGATTCGGCATCCTGGGAG
DobHLH14 F-qRT-PCR	TTCGAGACGACAAGTTGGGG
DobHLH14 R-qRT-PCR	GGAGGTAGCCATTGCCACAT
DobHLH15 F-qRT-PCR	TCCTAGAAGCTGGAAGGCCT
DobHLH15 R-qRT-PCR	TCCAGCAGCAAACATAGGCA
DobHLH16 F-qRT-PCR	CCTCCAGCGAACGGATTCAT
DobHLH16 R-qRT-PCR	CTGCAAGCTTTGGATCCAGC
DobHLH23 F-qRT-PCR	AGCTCCTCAATTGCCGGAAA
DobHLH23 R-qRT-PCR	GGACTGCACAGACTGAGCAT
DobHLH30 F-qRT-PCR	TCAGGCTCTGATCGAATCGC
DobHLH30 R-qRT-PCR	TTACCTCCTCCTCGATGGCA
DobHLH31 F-qRT-PCR	TGCGCTCAAAGCTTCAAACC
DobHLH31 R-qRT-PCR	GCCGGGTGGTTTCTTTTGTC
DobHLH32 F-qRT-PCR	AAGAGGAAGGCTAACACGGC
DobHLH32 R-qRT-PCR	GATCACCACCGGCTATCCAG
DobHLH33 F-qRT-PCR	AACCTAGCACAAGTGGCCTC
DobHLH33 R-qRT-PCR	GTTGTTGGACTGAGGGGGAG
DobHLH37 F-qRT-PCR	GGTGCTCTGCTTCTTCCCAT
DobHLH37 R-qRT-PCR	GGGAGTCATGTGCCTGAGAG
DobHLH39 F-qRT-PCR	TCATAGCGAGGCTGAGAGGA
DobHLH39 R-qRT-PCR	CTGCTGTTGTTTGCACCCTC
DobHLH42 F-qRT-PCR	AGCTCCTTCGCAGTTGTGAA
DobHLH42 R-qRT-PCR	CCTTGCTGAATCTCGAGGCA
Actin1 F-qRT-PCR	TCCCAAGGCAAACAGAGAAA
Actin1 R-qRT-PCR	GGCCACTAGCATATAGGGAAAG
